# Supplementary material for: Mitochondrial DNA from El Mirador Cave (Atapuerca, Spain) Reveals the Heterogeneity of Chalcolithic Populations
Source: PLoS One. 2014 Aug 12;9(8):e105105. doi: 10.1371/journal.pone.0105105 (PMC4130614; doi:10.1371/journal.pone.0105105)
Supplement: Table S1 — Details and haplogroup frequencies of El Mirador and present-day populations used in principal component analysis. Relative haplogroup frequencies of El Mirador and previously published populations [21] were used for principal component analysis. Haplogroups were classified into 23 groups. (XLSX) [file pone.0105105.s004.xlsx]

## Sheet: Table S1
haplogroup frequencies
region	country	population	abbr.	N	other	Asia	Africa	N1a	I	I1	W	X	HV	HV0/V	H	H5	T1	T2	J	U	U2	U3	U4	U5a	U5b	U8	K
Africa, east	Egypt	Egypt	EGY	491	18.7373	0.610998	21.7923	1.01833	1.42566	0.610998	1.01833	0.610998	4.07332	0.407332	15.2749	0.407332	5.29532	6.10998	8.75764	2.64766	0.610998	3.25866	1.01833	0.610998	1.01833	0.203666	4.48065
Africa, north	Libya	Libya	LIB	269	10.7807	0	27.5093	0.371747	0.371747	0	0	2.23048	1.11524	7.80669	15.6134	1.48699	1.48699	4.46097	9.66543	4.83271	0.371747	2.23048	0.371747	1.48699	1.85874	0.743494	5.20446
Africa, north	Morocco	Morocco	MOR	836	8.37321	0	20.5742	0	0	0	0.598086	2.51196	2.03349	7.41627	26.9139	1.19617	0.717703	4.1866	4.66507	9.80861	0.478469	0.956938	0.717703	1.31579	2.63158	0.119617	4.78469
Africa, north	Tunisia	Tunisia	TUN	387	7.75194	0.516796	28.1654	0	0	0.258398	0	0.775194	3.10078	3.87597	25.8398	2.32558	3.10078	3.61757	4.65116	7.49354	0.258398	0.516796	0.516796	1.03359	1.55039	2.06718	2.58398
Africa, north	Algeria, Egypt, Libya, Mali, Morocco, Tunisia	Berber	BER	939	9.47817	0.212993	24.8136	0	0	0.106496	0.319489	1.27796	1.27796	7.45474	30.3514	0.958466	3.72737	1.49095	4.36635	6.28328	0.319489	1.49095	0.319489	0.106496	2.02343	0.212993	3.40788
Asia, central	Kazakhstan	Kazakhstan	KAZ	457	8.75274	53.3917	0	1.53173	0.437637	0.437637	1.31291	0.218818	1.96937	0.656455	11.3786	1.09409	1.31291	3.06346	2.407	1.09409	1.96937	0.218818	1.96937	3.50109	1.31291	0.875274	1.09409
Asia, central	Kyrgyzstan	Kyrgyzstan	KYR	351	14.245	56.6952	0	0	0.569801	0.569801	1.4245	0.2849	1.9943	0.569801	8.83191	0.569801	1.4245	0.2849	3.4188	0.854701	1.1396	0.569801	3.1339	1.4245	1.1396	0.2849	0.569801
Asia, central	China, Mongolia	Mongolians	MON	387	17.0543	72.3514	0	0.258398	0	0	0.258398	0	0.516796	0	2.32558	0.516796	0.258398	0.516796	2.58398	0.258398	0	0	0.775194	0.258398	0.775194	0	1.29199
Asia, central	Tajikistan	Tajikistan	TAJ	292	8.21918	37.3288	0	0	0	0.342466	6.16438	0	0.684932	0.342466	13.0137	1.71233	4.45205	2.73973	2.39726	7.53425	1.71233	2.05479	1.36986	5.47945	1.71233	0	2.73973
Asia, central	Turkmenistan	Turkmenistan	TUK	352	12.2159	33.2386	0	0.568182	0.568182	0.284091	1.42045	1.70455	1.42045	0.284091	21.875	1.70455	1.42045	4.26136	6.81818	1.70455	1.98864	0.568182	2.84091	1.70455	0.568182	0	2.84091
Asia, central	Uzbekistan	Uzbekistan	UZB	485	15.2577	31.9588	0.412371	0.206186	0.618557	1.4433	1.64948	1.23711	2.26804	0.824742	17.3196	1.64948	2.26804	4.12371	4.53608	2.06186	2.26804	1.03093	2.68041	1.64948	1.64948	0	2.8866
Asia, east	China	China	CHI	3014	35.6005	63.2714	0	0	0	0	0.066357	0	0.066357	0	0.398142	0.0995355	0.0995355	0	0.165893	0.0331785	0.165893	0	0.0331785	0	0	0	0
Asia, east	Japan	Japan	JAP	1723	29.4254	68.8334	0.116077	0	0	0	0.0580383	0	0.0580383	0.116077	1.33488	0	0	0	0	0	0	0	0	0	0	0.0580383	0
Asia, east	Korea	Korea	KOR	811	23.7978	75.9556	0	0	0	0	0.123305	0	0	0.123305	0	0	0	0	0	0	0	0	0	0	0	0	0
Asia, east	Taiwan	Taiwan	TAI	313	25.8786	73.8019	0	0	0	0	0	0	0	0	0.319489	0	0	0	0	0	0	0	0	0	0	0	0
Asia, north	Russia	Khants, Mansi	KHA	277	3.2491	34.296	0	0.361011	0	0	0	0	0	0.361011	13.7184	0.361011	3.97112	0.722022	14.0794	8.30325	1.44404	0	12.2744	5.41516	0	0	1.44404
Asia, north	Russia	Yakuts, Yukaghir	YAK	900	2.66667	89.1111	0	0	0	0	0.777778	0	1	0.111111	1.77778	0	0	1.44444	1.77778	0	0	0	0.888889	0	0.222222	0	0.222222
Asia, north	Russia	Koryaks	KOY	273	13.5531	86.4469	0	0	0	0	0	0	0	0	0	0	0	0	0	0	0	0	0	0	0	0	0
Asia, north	Russia	Buryats	BUR	744	9.00538	74.328	0	0.403226	0.268817	0	0.268817	0.268817	0.94086	0.134409	5.37634	0.268817	0.537634	0.94086	1.20968	0.537634	0.268817	0	0.672043	1.6129	0.537634	0.403226	2.01613
Asia, north	Russia	Tuvinians	TUV	470	4.68085	83.1915	0	0	0.851064	0	0.425532	0	0.425532	0	2.34043	0.212766	0	2.34043	2.12766	0	0.212766	1.2766	0.425532	0	1.48936	0	0
Asia, north	Russia	Altaians	ALT	467	9.42184	60.8137	0	0.856531	0.642398	0.214133	0	2.14133	0.214133	0.642398	6.85225	0.642398	1.49893	0.214133	2.35546	0.642398	2.35546	0.856531	5.13919	1.49893	0.856531	0.214133	1.92719
Asia, north	Russia	Evenks	EVE	325	1.23077	94.7692	0	0	0	0	0	0	0	0	2.76923	0	0	0	0.615385	0	0	0	0	0	0	0	0.615385
Asia, north	Russia	Ossetians	OSS	305	14.0984	3.93443	0.655738	0	0.983607	0.327869	2.29508	2.95082	2.95082	1.31148	25.5738	0.655738	4.2623	2.29508	16.0656	5.57377	3.60656	3.27869	0	4.91803	1.96721	0	2.29508
Asia, north	Russia	Russia	RUS	1768	5.65611	2.0362	0.169683	0.339367	0.452489	1.58371	1.75339	1.3009	1.75339	4.18552	36.3122	4.92081	2.71493	6.50452	7.80543	1.58371	1.41403	1.13122	3.84615	7.69231	2.54525	0.622172	3.67647
Asia, southeast	Malaysia	Malaysia	MAY	255	48.6275	45.098	1.56863	0	0.392157	0	0	0.392157	0	0	1.96078	0.392157	0	0.392157	0	0	1.17647	0	0	0	0	0	0
Asia, southeast	Thailand	Thailand	THA	725	45.3793	53.7931	0.137931	0	0	0	0.275862	0	0	0	0.137931	0	0	0	0	0	0.137931	0	0.137931	0	0	0	0
Asia, southeast	Vietnam	Vietnam	VIE	258	43.4109	55.814	0	0	0	0	0.387597	0	0	0	0	0	0	0	0	0	0.387597	0	0	0	0	0	0
Asia, southwest	Armenia	Armenia	ARM	220	8.63636	0.454545	0	0.909091	0.454545	0.909091	0.909091	3.63636	5.90909	0	27.7273	1.36364	5.45455	5	9.54545	6.81818	0.909091	5	4.09091	2.27273	1.36364	1.36364	7.27273
Asia, southwest	Azerbaijan	Azerbaijan	AZE	116	8.62069	6.03448	0	0	2.58621	0	2.58621	3.44828	6.03448	2.58621	22.4138	0.862069	4.31034	9.48276	6.03448	8.62069	0.862069	3.44828	3.44828	4.31034	0	0	4.31034
Asia, southwest	Georgia	Georgia	GEO	261	16.4751	1.91571	0	0	0	0.383142	3.06513	2.68199	3.83142	0.383142	18.3908	1.53257	4.5977	8.81226	3.06513	4.5977	1.14943	4.5977	8.42912	3.06513	1.14943	0	11.8774
Asia, southwest	Iran	Iran	IRA	646	15.1703	3.09598	1.39319	0.309598	1.70279	0.619195	2.01238	2.16718	8.04954	0.619195	16.5635	0.928793	3.25077	4.33437	14.2415	10.8359	0.928793	2.47678	1.54799	2.47678	0.773994	0.464396	6.03715
Asia, southwest	Iraq	Iraq	IRQ	424	15.566	1.17925	7.54717	0	0.471698	0.471698	2.12264	1.17925	9.19811	0.235849	14.6226	2.59434	5.42453	3.53774	13.2075	7.31132	0.943396	4.95283	2.83019	1.17925	0.235849	0	5.18868
Asia, southwest	Jordan	Jordan	JOR	183	10.929	0.546448	13.6612	0	0.546448	1.0929	1.0929	1.0929	6.01093	0	23.4973	1.63934	0.546448	6.55738	6.01093	3.82514	1.0929	14.7541	1.63934	0.546448	0	0.546448	4.37158
Asia, southwest	Kuwait	Kuwait	KUW	350	31.4286	1.71429	9.71429	0.571429	0.857143	0.857143	1.42857	2.57143	2.28571	0	9.42857	0.571429	2.57143	4	16	7.14286	0.857143	1.71429	1.42857	0.857143	0.571429	0.857143	2.57143
Asia, southwest	Lebanon	Lebanon	LEB	787	10.5464	1.65184	1.77891	0.127065	1.27065	0.381194	1.90597	2.03304	3.68488	2.03304	31.2579	2.41423	5.71792	4.57433	7.87802	4.7014	0.762389	4.95553	1.39771	1.65184	0.508259	0.508259	8.25921
Asia, southwest	Israel	Palestinians	PAL	409	20.5379	1.46699	11.2469	0.488998	0.244499	0	0.977995	1.95599	1.95599	0.488998	24.6944	2.68949	2.68949	5.13447	9.53545	3.91198	0.244499	2.44499	0.733496	0.733496	0.977995	0	6.84597
Asia, southwest	Israel, Lebanon, Syria	Druze	DRZ	354	8.19209	0	2.54237	0	2.82486	0.564972	1.12994	14.9718	5.9322	0.564972	29.096	0.282486	4.80226	0.847458	4.80226	7.62712	0.564972	0.564972	0	0.847458	0	0.847458	12.9944
Asia, southwest	Oman, Qatar, United Arab Emirates	Oman, Qatar, United Arab Emirates	UAE	546	22.5275	1.4652	17.2161	0.3663	0.915751	1.64835	2.9304	0.915751	5.49451	0.18315	10.2564	0.18315	0.915751	2.38095	11.9048	5.12821	5.86081	1.8315	0.915751	0.3663	0.18315	0	6.41026
Asia, southwest	Saudi Arabia	Saudi Arabia	SAU	551	30.3085	0.907441	9.80036	2.35935	0.544465	0.362976	1.08893	2.72232	0.907441	0	8.89292	0.362976	2.17786	3.99274	20.8711	5.80762	0.907441	2.35935	0.544465	0.362976	0.362976	0.362976	3.99274
Asia, southwest	Syria	Syria	SYR	118	11.8644	0.847458	5.9322	0	0	0	2.54237	0.847458	2.54237	2.54237	24.5763	1.69492	3.38983	8.47458	8.47458	10.1695	0.847458	5.08475	2.54237	1.69492	0	0	5.9322
Asia, southwest	Turkey	Turkey	TUR	463	11.0151	6.47948	1.2959	0.431965	0.863931	0.647948	1.94384	3.23974	4.75162	0.647948	28.5097	2.37581	2.80778	4.31965	8.85529	5.61555	1.2959	3.67171	1.94384	1.72786	1.2959	0.647948	5.61555
Asia, southwest	Yemen	Yemen	YEM	394	19.5431	0.253807	34.5178	2.28426	0.253807	0	0.507614	1.01523	2.03046	0	6.34518	0	2.03046	2.53807	15.2284	3.04569	1.26904	0.761421	1.01523	0.507614	0	0.253807	6.59898
Europe, central	Austria	Austria	AUS	374	1.06952	0.534759	0	0.534759	1.06952	0	1.3369	1.3369	0.802139	1.87166	41.1765	3.74332	4.0107	8.02139	8.82353	1.06952	1.87166	0.802139	4.54545	6.14973	2.40642	0.26738	8.55615
Europe, central	France	France	FRA	1216	3.28947	0.411184	0.904605	0.246711	1.15132	0.904605	1.89145	0.904605	2.05592	5.01645	41.1184	3.125	1.89145	6.16776	7.64803	0.986842	1.5625	1.06908	2.46711	3.78289	4.27632	0.411184	8.71711
Europe, central	Germany	Germany	GER	2490	3.45382	0.803213	0.281124	0.120482	1.48594	0.60241	1.72691	1.28514	0.481928	3.9759	40.0803	4.77912	2.81124	7.79116	9.03614	0.60241	1.04418	1.1245	2.89157	5.1004	3.73494	0.240964	6.54618
Europe, central	Switzerland	Switzerland	SWZ	225	2.66667	0	0.888889	0	0.888889	0	1.77778	0.444444	0.444444	4.88889	43.1111	4.44444	2.22222	9.33333	11.5556	0	0.888889	0.888889	3.11111	4	2.66667	0.444444	5.33333
Europe, east	Belorussia	Belorussia	BEL	350	3.71429	1.71429	0	0	1.14286	0.571429	3.71429	0.285714	2	6	35.4286	3.71429	2.28571	5.14286	8.85714	5.42857	2.28571	2	3.14286	6.57143	2.57143	1.14286	2.28571
Europe, east	Czech Republic	Czech Republic	CZE	351	7.40741	0.569801	0.2849	0.569801	1.1396	1.7094	1.1396	1.9943	1.7094	2.849	36.1823	3.9886	3.9886	7.69231	9.97151	0.2849	1.1396	1.7094	2.2792	7.12251	2.5641	0.2849	3.4188
Europe, east	Hungary	Hungary	HUN	367	3.81471	1.3624	0.27248	0	1.3624	0.544959	5.17711	1.08992	0.817439	4.90463	35.6948	3.54223	2.45232	8.71935	10.0817	0.817439	0.817439	0.544959	3.26975	3.54223	3.81471	0.544959	6.81199
Europe, east	Poland	Poland	POL	883	1.812	1.01925	0.11325	0.226501	1.24575	0.679502	3.62401	1.92525	1.01925	4.86976	39.4111	4.53001	2.15176	6.90827	7.92752	0.453001	1.24575	0.679502	5.20951	6.00227	4.07701	0.906002	3.96376
Europe, east	Slovakia	Slovakia	SVK	581	2.23752	1.54905	0.344234	0.344234	0.860585	2.0654	2.0654	1.0327	1.89329	3.27022	38.0379	4.99139	1.20482	8.0895	8.60585	0.688468	0.860585	0.860585	5.50775	5.16351	6.0241	0.516351	3.78657
Europe, east	Slovenia	Slovenia	SLO	358	2.23464	0.837989	0	0.558659	2.23464	0.558659	2.23464	1.11732	1.11732	4.7486	36.3128	8.10056	2.51397	6.42458	9.77654	0.837989	1.11732	1.67598	2.7933	6.98324	1.95531	0.558659	5.30726
Europe, east	Ukraine	Ukraine	UKR	346	3.75723	0.867052	0.289017	0	0.578035	1.15607	2.60116	0.867052	3.46821	4.33526	36.9942	2.02312	2.89017	8.3815	8.09249	0.289017	1.7341	0.867052	5.78035	6.06936	3.75723	0.289017	4.91329
Europe, north	Denmark	Denmark	DEN	224	2.23214	0	0.446429	0.892857	1.78571	0.446429	0.892857	0.892857	0	3.57143	45.9821	1.33929	1.33929	5.80357	13.3929	0.446429	2.67857	0	2.23214	4.46429	1.33929	0.892857	8.92857
Europe, north	Estonia	Estonia	EST	262	1.52672	0	0	1.14504	0	1.14504	3.05344	0.763359	0.763359	1.52672	41.9847	3.81679	1.52672	7.63359	10.687	0.381679	1.52672	0.763359	5.72519	9.16031	4.19847	0.763359	1.9084
Europe, north	Finland	Finland	FIN	971	0.92688	1.95675	0	0.30896	2.05973	2.16272	9.57775	1.33883	0	7.31205	34.0886	2.26571	1.95675	2.36869	5.87024	0.205973	0.61792	0	1.13285	6.07621	14.6241	0.61792	4.53141
Europe, north	Iceland	Iceland	ICE	998	2.40481	0.501002	0.200401	0	1.1022	2.80561	0.501002	1.50301	3.60721	2.10421	34.0681	3.60721	0.501002	10.1202	13.7275	0.300601	0	2.40481	2.80561	5.21042	2.50501	0.200401	9.81964
Europe, north	Latvia	Latvia	LAT	412	1.45631	0.485437	0	0	0.242718	4.36893	4.12621	0.242718	2.18447	2.6699	34.9515	7.03883	1.69903	6.31068	6.06796	1.21359	3.64078	2.18447	8.73786	7.28155	2.6699	0	2.42718
Europe, north	Lithuania	Lithuania	LIT	342	5.84795	0.292398	0	0.877193	0.584795	2.63158	2.04678	0.877193	0.877193	4.97076	42.9825	2.33918	3.21637	7.01754	6.43275	0.584795	0	1.16959	3.80117	6.72515	4.67836	0.584795	1.46199
Europe, north	Norway	Norway	NOR	628	3.02548	0.477707	0.318471	0.318471	1.75159	0.159236	1.75159	0.477707	0.159236	3.82166	42.6752	3.02548	0.955414	7.64331	10.5096	0.955414	0.159236	1.27389	2.70701	5.41401	6.05096	0.955414	5.41401
Europe, north	Sweden	Sweden	SWE	637	0.784929	1.72684	0.627943	0	2.66876	0.156986	1.25589	1.25589	0.470958	5.02355	43.6421	2.1978	2.66876	4.08163	7.69231	1.0989	0.784929	0.627943	2.98273	5.96546	6.12245	1.72684	6.43642
Europe, south	Italy	Italy	ITA	2799	6.85959	0.285816	0.785995	0.107181	0.96463	0.428725	1.89353	2.00071	2.85816	3.28689	36.263	3.92997	3.32262	8.25295	8.11004	2.2508	1.60772	2.1079	1.89353	3.32262	1.3219	0.464452	7.68131
Europe, south	Portugal	Portugal	POR	1448	2.83149	0.0690608	6.35359	0.138122	0.89779	1.31215	1.79558	2.07182	0.0690608	4.76519	41.8508	2.07182	3.24586	6.28453	6.83702	2.83149	1.24309	0.89779	1.72652	2.27901	4.21271	0.138122	6.07735
Europe, south	Spain	Spain	SPA	2506	4.78851	0.478851	2.43416	0	0.75818	0.359138	1.39665	1.71588	0.718276	7.46209	41.5004	2.63368	2.11492	6.42458	6.6241	1.51636	1.15722	1.35674	1.9154	2.47406	5.58659	0.239425	6.34477
Europe, south	Spain	Basques	BAS	618	1.77994	0	0.323625	0	0.485437	0.161812	1.13269	2.26537	0.809061	7.9288	46.2783	2.75081	1.45631	5.98706	7.60518	1.2945	0.970874	0.323625	0.809061	0.647249	11.0032	0.647249	5.33981
Europe, southeast	Albania, Macedonia	Albania, Macedonia	ALB	326	4.60123	0.306748	0.306748	0.306748	0.613497	1.22699	2.45399	1.84049	0.920245	3.37423	43.865	3.98773	4.29448	5.52147	7.05521	2.14724	1.84049	0.613497	2.45399	4.90798	1.53374	0.613497	5.21472
Europe, southeast	Bosnia Herzegovina, Croatia, Serbia	Bosnia Herzegovina, Croatia, Serbia	BOS	614	3.4202	0.651466	0.488599	0.977199	2.443	0.814332	2.9316	0.814332	1.14007	4.72313	38.1107	7.65472	1.79153	4.39739	8.30619	0.814332	0.814332	0.814332	4.88599	5.86319	2.9316	0.325733	4.88599
Europe, southeast	Bulgaria	Bulgaria	BUL	989	3.94338	0.808898	0.303337	0.606673	1.11223	0.303337	2.52781	1.82002	3.74115	3.53893	38.6249	3.23559	4.65116	4.65116	7.68453	2.12336	1.31446	2.02224	3.94338	4.44894	2.42669	0.404449	5.7634
Europe, southeast	Greece	Greece	GRE	996	7.02811	0.401606	0.100402	0.301205	1.00402	1.00402	1.30522	4.21687	2.71084	1.80723	36.747	3.71486	3.51406	6.62651	9.53815	2.10843	0.702811	3.81526	2.61044	2.71084	2.51004	0.401606	5.12048
Europe, southeast	Romania	Romania	ROM	196	5.61224	0.510204	0	0.510204	0	0.510204	3.06122	2.55102	2.55102	3.57143	32.6531	6.12245	6.12245	5.10204	11.2245	0.510204	1.53061	1.02041	2.55102	4.59184	4.08163	0	5.61224
Europe, west	England, Wales	England, Wales	ENG	2333	1.58594	0.12859	0.171453	0.171453	2.52893	1.45735	1.15731	1.6288	0.0428633	3.17188	40.6772	4.07201	1.6288	6.17231	11.5302	2.27175	1.45735	0.600086	2.18603	4.88641	4.2006	0.428633	7.84398
Europe, west	Scotland	Scotland	SCO	1853	1.9428	0.377766	0	0.0539665	3.07609	1.02536	0.593632	2.48246	0.1619	2.96816	41.0146	3.07609	2.15866	5.88235	12.7361	2.21263	1.18726	1.07933	2.80626	3.88559	4.20939	0.215866	6.85375
Europe, west	Ireland	Ireland	IRE	299	0.668896	0.334448	0	0	2.67559	0.334448	2.34114	0.668896	1.33779	5.68562	42.8094	1.33779	1.33779	5.35117	10.7023	0.334448	1.33779	1.00334	1.33779	3.34448	5.01672	0	12.0401
Europe	Spain	Mirador	MIR	19	0	0	0	0	0	0	0	15.7895	0	0	26.3158	0	0	21.0526	10.5263	0	0	5.26316	0	0	0	0	21.0526
