# Supplementary material for: Mitochondrial DNA from El Mirador Cave (Atapuerca, Spain) Reveals the Heterogeneity of Chalcolithic Populations
Source: PLoS One. 2014 Aug 12;9(8):e105105. doi: 10.1371/journal.pone.0105105 (PMC4130614; doi:10.1371/journal.pone.0105105)
Supplement: Table S2 — Details and haplogroup frequencies of El Mirador and prehistoric cultures used in principal component analysis. Relative haplogroup frequencies of El Mirador and previously published cultures [21] were used for principal component analysis. Haplogroups were classified into 22 groups. (XLSX) [file pone.0105105.s005.xlsx]

## Sheet: Table S2
haplogroup frequencies
region	country	population	abbr.	n	C	Z	N*	N1a	I	W	X	R	HV	V	H	T1	T2	J	U	U2	U3	U4	U5a	U5b	U8	K
Europe, central	Czech Republic, Germany, Lithuania, Luxembourg, Poland	Hunter-gatherer central	HGC	16	0	0	0	0	0	0	0	0	0	0	0	0	0	0	18.75	0	0	12.5	12.5	50	6.25	0
Europe, central	Austria, Germany	Linear Pottery culture	LBK	102	0	0	0	12.7451	0	2.94118	0.980392	0	4.90196	4.90196	16.6667	0	21.5686	11.7647	0	0	0.980392	0	1.96078	0.980392	0	19.6078
Europe, central	Germany	Rössen culture	RSC	11	0	0	0	9.09091	0	0	9.09091	0	9.09091	9.09091	36.3636	0	18.1818	0	0	0	0	0	0	0	0	9.09091
Europe, central	Germany	Schöningen group	SCG	33	0	0	0	3.0303	0	9.09091	3.0303	0	3.0303	0	15.1515	0	12.1212	15.1515	0	0	0	0	0	6.06061	3.0303	30.303
Europe, central	Germany	Baalberge culture	BAC	19	0	0	0	5.26316	0	0	10.5263	0	5.26316	0	26.3158	5.26316	21.0526	5.26316	0	0	0	0	0	5.26316	5.26316	10.5263
Europe, central	Germany	Salzmünde culture	SMC	29	0	0	0	6.89655	0	0	3.44828	0	3.44828	3.44828	31.0345	0	6.89655	20.6897	0	0	10.3448	0	0	3.44828	0	10.3448
Europe, central	Germany	Bernburg culture	BEC	17	0	0	0	0	0	5.88235	5.88235	0	0	5.88235	23.5294	0	11.7647	0	0	0	0	0	11.7647	17.6471	0	17.6471
Europe, central	Germany	Corded Ware culture	CWC	44	0	0	0	0	2.27273	2.27273	6.81818	0	2.27273	0	22.7273	6.81818	11.3636	9.09091	0	2.27273	0	6.81818	9.09091	4.54545	0	13.6364
Europe, central	Germany	Bell Beaker culture	BBC	29	0	0	0	0	0	6.89655	0	0	0	0	48.2759	3.44828	6.89655	3.44828	0	0	0	6.89655	13.7931	6.89655	0	3.44828
Europe, central	Germany	Unetice culture	UC	94	0	0	0	0	12.766	4.25532	5.31915	1.06383	2.12766	3.19149	21.2766	2.12766	6.38298	6.38298	2.12766	6.38298	0	1.06383	12.766	2.12766	3.19149	7.44681
Europe, north	Germany, Sweden	Funnel Beaker culture	FBC	10	0	0	0	0	0	0	0	0	0	0	10	0	30	20	0	0	0	0	10	20	0	10
Europe, north	Sweden	Pitted Ware culture	PWC	19	0	0	0	0	0	0	0	0	10.5263	5.26316	0	0	5.26316	0	0	0	0	42.1053	15.7895	15.7895	0	5.26316
Europe, south	Portugal, Spain	Hunter-Gatherer south	HGS	13	0	0	15.3846	0	0	0	0	0	0	0	38.4615	0	0	0	0	0	0	7.69231	0	38.4615	0	0
Europe, south	Spain	(Epi)Cardial	CAR	18	0	0	16.6667	0	0	0	5.55556	0	0	0	27.7778	0	11.1111	0	0	0	0	0	0	5.55556	0	33.3333
Europe, south	Portugal	Neolithic Portugal	NPO	17	0	0	0	0	0	0	0	0	0	5.88235	70.5882	0	0	0	0	0	0	0	17.6471	5.88235	0	0
Europe, south	Spain	Neolithic Basque Country & Navarre	NBQ	43	0	0	0	0	2.32558	0	2.32558	0	2.32558	0	44.186	0	2.32558	4.65116	25.5814	0	0	0	0	6.97674	0	9.30233
Europe, central	France	Treilles culture	TRE	29	0	0	0	0	0	0	13.7931	0	6.89655	3.44828	20.6897	0	6.89655	20.6897	3.44828	0	0	0	3.44828	13.7931	0	6.89655
Europe, east	Russia	Hunter-gatherer east	HGE	14	21.4286	0	0	0	0	0	0	0	0	0	7.14286	0	0	0	0	21.4286	0	28.5714	21.4286	0	0	0
Asia east	Russia	Bronze Age Siberia	BAS	11	0	9.09091	0	0	0	0	0	0	0	0	9.09091	9.09091	9.09091	0	0	9.09091	0	27.2727	18.1818	0	0	9.09091
Asia, central	Kazakhstan	Bronze Age Kazakhstan	BAK	8	0	0	0	0	12.5	0	0	0	12.5	0	12.5	25	12.5	0	0	0	0	0	12.5	12.5	0	0
Europe	Spain	Mirador	MIR	19	0	0	0	0	0	0	15.7895	0	0	0	26.3158	0	21.0526	10.5263	0	0	5.26316	0	0	0	0	21.0526
